# Supplementary material for: SNPs in Sheep: Characterization of Lithuanian Sheep Populations
Source: Animals (Basel). 2021 Sep 9;11(9):2651. doi: 10.3390/ani11092651 (PMC8467540; doi:10.3390/ani11092651)
Supplement: Supplementary file 1 [file animals-11-02651-s001.zip]

Archive with 1 entries (1 files):
- animals-1338741-supplementary.pdf
